# Supplementary material for: Facile Detection of Light-Controlled Radical Scavengers from Natural Products Using In Situ UV-LED NMR Spectroscopy
Source: Antioxidants (Basel). 2022 Nov 8;11(11):2206. doi: 10.3390/antiox11112206 (PMC9687055; doi:10.3390/antiox11112206)
Supplement: Supplementary file 1 [file antioxidants-11-02206-s001.zip]

Archive with 1 entries (1 files):
- antioxidants-1977159-supplementary.pdf
